# Supplementary material for: Sequential Fixation Behavior in Road Marking Recognition: Implications for Design
Source: J Eye Mov Res. 2025 Oct 21;18(5):59. doi: 10.3390/jemr18050059 (PMC12565692; doi:10.3390/jemr18050059)
Supplement: Supplementary file 1 [file jemr-18-00059-s001.zip]

Archive with 1 entries (1 files):
- jemr-3792305-supplementary.pdf
